# Supplementary material for: Precision stratification of prognostic risk factors associated with outcomes in gestational diabetes mellitus: a systematic review
Source: Commun Med (Lond). 2024 Jan 12;4:9. doi: 10.1038/s43856-023-00427-1 (PMC10786838; doi:10.1038/s43856-023-00427-1)
Supplement: Supplementary file 4 — Supplementary Data 1 [file 43856_2023_427_MOESM4_ESM.xlsx]

## Sheet: Sheet1
Supplementary Table 1. Search strategy.
		Search Terms
maternal population	1	exp Diabetes, Gestational/
	2	gestational diabetes.mp.
	3	GDM.mp.
	4	diabetic pregnancy.mp.
	5	(gestation$ adj4 diabet$).mp. [mp=title, abstract, original title, name of substance word, subject heading word, floating sub-heading word, keyword heading word, organism supplementary concept word, protocol supplementary concept word, rare disease supplementary concept word, unique identifier, synonyms]
	6	(glucose adj4 (pregnan$ or gestation$ or prenatal$ or antenatal$ or pre-natal$ or ante-natal$ or maternal$)).mp. [mp=title, abstract, original title, name of substance word, subject heading word, floating sub-heading word, keyword heading word, organism supplementary concept word, protocol supplementary concept word, rare disease supplementary concept word, unique identifier, synonyms]
	7	gestational diabet*.mp.
	8	pregnancy induced diabetes.mp.
	9	gestational diabetes [MeSH]
offspring population	1	exp Diabetes, Gestational/
	2	gestational diabetes.mp.
	3	GDM.mp.
	4	diabetic pregnancy.mp.
	5	(gestation$ adj4 diabet$).mp. [mp=title, abstract, original title, name of substance word, subject heading word, floating sub-heading word, keyword heading word, organism supplementary concept word, protocol supplementary concept word, rare disease supplementary concept word, unique identifier, synonyms]
	6	(glucose adj4 (pregnan$ or gestation$ or prenatal$ or antenatal$ or pre-natal$ or ante-natal$ or maternal$)).mp. [mp=title, abstract, original title, name of substance word, subject heading word, floating sub-heading word, keyword heading word, organism supplementary concept word, protocol supplementary concept word, rare disease supplementary concept word, unique identifier, synonyms]
	7	gestational diabet*.mp.
	8	pregnancy induced diabetes.mp.
	9	1 or 2 or 3 or 4 or 5 or 6 or 7 or 8
	10	offspring.mp.
	11	exp Infant/
	12	infant.mp.
	13	children.mp.
	14	exp child/
	15	adolescent.mp.
	16	exp adolescent/
	17	birth cohort.mp.
	18	10 or 11 or 12 or 13 or 14 or 15 or 16 or 17
	19	9 and 18
	20	9 or 19
exposures/risk factors/predictors of prognosis	21	exp parity/
	22	parity.mp.
	23	21 or 22
	24	exp breast feeding/
	25	breastfeeding.mp.
	26	24 or 25
	70	exp Maternal Age/
	71	maternal age.mp.
	72	70 or 71
	73	exp gestational weight gain/
	74	gestational weight gain.mp.
	75	73 or 74
	76	exp fetal development/
	77	fetal growth.mp.
	78	fetal development.mp.
	79	76 or 77 or 78
	80	exp pregnancy complications/
	81	pregnancy complications.mp.
	82	80 or 81
	110	exp Body Weight/
	111	body weight.mp.
	112	(body mass index or bmi).mp.
	113	body fat.mp.
	114	adiposity.mp.
	115	body size.mp.
	116	waist circumference.mp.
	117	waist-to-hip ratio.mp.
	118	weight loss.mp.
	119	weight gain.mp.
	120	overweight.mp.
	121	obesity.mp.
	122	exp abdominal fat/
	123	exp Skinfold Thickness/
	124	exp Anthropometry/
	125	110 or 111 or 112 or 113 or 114 or 115 or 116 or 117 or 118 or 119 or 120 or 121 or 122 or 123 or 124
	27	exp Blood Pressure/
	28	systolic blood pressure.mp.
	29	SBP.mp.
	30	diastolic blood pressure.mp.
	31	DBP.mp.
	32	exp hypertension/
	33	hypertension.mp.
	34	high blood pressure.mp.
	35	27 or 28 or 29 or 30 or 31 or 32 or 33 or 34
	36	triacylglycerol*.mp.
	37	triglyceride.mp.
	38	VLDL.mp.
	39	very low density lipoprotein.mp.
	40	lipid*.mp.
	41	exp lipids/
	42	exp cholesterol/
	43	cholesterol.mp.
	44	lipoprotein.mp.
	45	exp lipoproteins/
	46	(hdl or high density lipoprotein).mp.
	47	(ldl or low density lipoprotein).mp.
	48	exp hyperlipidemias/
	49	apolipoprotein*.mp.
	50	non-hdl.mp.
	51	lipidemia*.mp.
	52	lipemia*.mp.
	53	Lipemic.mp.
	54	36 or 37 or 38 or 39 or 40 or 41 or 42 or 43 or 44 or 45 or 46 or 47 or 48 or 49 or 50 or 51 or 52 or 53
	55	exp leptin/
	56	leptin.mp.
	57	55 or 56
	58	CRP.mp.
	59	high-sensitivity CRP.mp.
	60	c-reactive protein.mp.
	61	hs-CRP.mp.
	62	58 or 59 or 60 or 61
	63	cpeptide.mp.
	64	c-peptide.mp.
	65	exp C-Peptide/
	66	63 or 64 or 65
	67	exp adiponectin/
	68	adiponectin.mp.
	69	67 or 68
	83	glyc*m*.mp.
	84	Hemoglobin A, Glycosylated/
	85	glyc*mia.mp.
	86	insulin*.mp.
	87	gly* albumin.mp.
	88	OGTT.mp.
	89	hba1c.mp.
	90	HOMA*.mp.
	91	fructosamine*.mp.
	92	Insulin/
	93	exp Glucose/
	94	exp Glucose Tolerance Test/
	95	exp Hyperinsulinism/
	96	83 or 84 or 85 or 86 or 87 or 88 or 89 or 90 or 91 or 92 or 93 or 94 or 95
	97	exp genomics/
	98	exp metabolomics/
	99	metabolomic*.mp.
	100	metabolite.mp.
	101	exp metabolome/
	102	metabolome.mp.
	103	exp proteomics/
	104	proteomic*.mp.
	105	genomic*.mp.
	106	exp Epigenesis, Genetic/
	107	epigenetic*.mp.
	108	epigenesis.mp.
	109	97 or 98 or 99 or 100 or 101 or 102 or 103 or 104 or 105 or 106 or 107 or 108
	126	family history.mp.
	127	parental history.mp.
	128	126 or 127
	129	diabetes.mp.
	130	diabetes mellitus.mp.
	131	exp diabetes mellitus, type 2/
	132	T2D*.mp.
	133	type 2 diabetes.mp.
	134	129 or 130 or 131 or 132 or 133
	135	128 and 134
	136	exp diet/
	137	nutrition.mp.
	138	diet*.mp.
	139	exp dietary supplements/
	140	exp diet, carbohydrate-restricted/
	141	exp diet, fat-restricted/
	142	exp caloric restriction/
	143	food.mp.
	144	diet therapy.mp.
	145	diet* intervention*.mp.
	146	macronutrient.mp.
	147	supplement*.mp.
	148	protein.mp.
	149	meat.mp.
	150	food*.mp.
	151	beverage*.mp.
	152	meal*.mp.
	153	136 or 137 or 138 or 139 or 140 or 141 or 142 or 143 or 144 or 145 or 146 or 147 or 148 or 149 or 150 or 151 or 152
	154	exp exercise/
	155	physical activity.mp.
	156	exp physical fitness/
	157	physical fitness.mp.
	158	154 or 155 or 156 or 157
	159	exp "social determinants of health"/
	160	"social determinants of health".mp.
	161	exp socioeconomic factors/
	162	exp health status disparities/
	163	exp Educational Status/
	164	exp Income/
	165	(socio-economic* or socioeconomic* or social determinant* or insurance status or standard* of living or lower income or under-insured or social class* or resource poor or social condition* or disadvantage* or social status or household income or family income or income level*).mp.
	166	educational attainment.mp.
	167	159 or 160 or 161 or 162 or 163 or 164 or 165 or 166
maternal outcomes	168	exp cardiovascular diseases/
	169	CVD.mp.
	170	exp myocardial infarction/
	171	myocardial infarction.mp.
	172	exp Stroke/
	173	stroke.mp.
	174	heart failure.mp.
	175	exp heart failure/
	176	coronary disease.mp.
	177	exp coronary disease/
	178	myocardial isch*.mp.
	179	ckd.mp.
	180	exp Renal Insufficiency, Chronic/
	181	exp myocardial ischemia/
	182	chronic kidney disease.mp.
	183	168 or 169 or 170 or 171 or 172 or 173 or 174 or 175 or 176 or 177 or 178 or 179 or 180 or 181 or 182
offspring outcomes	110	exp Body Weight/
	111	body weight.mp.
	112	(body mass index or bmi).mp.
	113	body fat.mp.
	114	adiposity.mp.
	115	body size.mp.
	116	waist circumference.mp.
	117	waist-to-hip ratio.mp.
	118	weight loss.mp.
	119	weight gain.mp.
	120	overweight.mp.
	121	obesity.mp.
	122	exp abdominal fat/
	123	exp Skinfold Thickness/
	124	exp Anthropometry/
	125	110 or 111 or 112 or 113 or 114 or 115 or 116 or 117 or 118 or 119 or 120 or 121 or 122 or 123 or 124
	27	exp Blood Pressure/
	28	systolic blood pressure.mp.
	29	SBP.mp.
	30	diastolic blood pressure.mp.
	31	DBP.mp.
	32	exp hypertension/
	33	hypertension.mp.
	34	high blood pressure.mp.
	35	27 or 28 or 29 or 30 or 31 or 32 or 33 or 34
	36	triacylglycerol*.mp.
	37	triglyceride.mp.
	38	VLDL.mp.
	39	very low density lipoprotein.mp.
	40	lipid*.mp.
	41	exp lipids/
	42	exp cholesterol/
	43	cholesterol.mp.
	44	lipoprotein.mp.
	45	exp lipoproteins/
	46	(hdl or high density lipoprotein).mp.
	47	(ldl or low density lipoprotein).mp.
	48	exp hyperlipidemias/
	49	apolipoprotein*.mp.
	50	non-hdl.mp.
	51	lipidemia*.mp.
	52	lipemia*.mp.
	53	Lipemic.mp.
	54	36 or 37 or 38 or 39 or 40 or 41 or 42 or 43 or 44 or 45 or 46 or 47 or 48 or 49 or 50 or 51 or 52 or 53
	55	exp leptin/
	56	leptin.mp.
	57	55 or 56
	58	CRP.mp.
	59	high-sensitivity CRP.mp.
	60	c-reactive protein.mp.
	61	hs-CRP.mp.
	62	58 or 59 or 60 or 61
	63	cpeptide.mp.
	64	c-peptide.mp.
	65	exp C-Peptide/
	66	63 or 64 or 65
	67	exp adiponectin/
	68	adiponectin.mp.
	69	67 or 68
	83	glyc*m*.mp.
	84	Hemoglobin A, Glycosylated/
	85	glyc*mia.mp.
	86	insulin*.mp.
	87	gly* albumin.mp.
	88	OGTT.mp.
	89	hba1c.mp.
	90	HOMA*.mp.
	91	fructosamine*.mp.
	92	Insulin/
	93	exp Glucose/
	94	exp Glucose Tolerance Test/
	95	exp Hyperinsulinism/
	96	83 or 84 or 85 or 86 or 87 or 88 or 89 or 90 or 91 or 92 or 93 or 94 or 95
	184	fatty liver.mp.
	185	exp non-alcoholic fatty liver disease/
	186	NAFLD.mp.
	187	exp fatty liver/
	188	184 or 185 or 186 or 187
	189	metabolic syndrome.mp.
	190	syndrome x.mp.
	191	cardio-metabolic syndrome.mp.
	192	MetS.mp.
	193	exp metabolic syndrome/
	194	189 or 190 or 191 or 192 or 193
	168	exp cardiovascular diseases/
	169	CVD.mp.
	170	exp myocardial infarction/
	171	myocardial infarction.mp.
	172	exp Stroke/
	173	stroke.mp.
	174	heart failure.mp.
	175	exp heart failure/
	176	coronary disease.mp.
	177	exp coronary disease/
	178	myocardial isch*.mp.
	179	ckd.mp.
	180	exp Renal Insufficiency, Chronic/
	181	exp myocardial ischemia/
	182	chronic kidney disease.mp.
	183	168 or 169 or 170 or 171 or 172 or 173 or 174 or 175 or 176 or 177 or 178 or 179 or 180 or 181 or 182
	195	exp Cohort Studies/
	196	cohort.mp.
	197	cohort$.tw.
	198	controlled clinical trial.pt.
	199	epidemiologic methods/
	200	exp Clinical Trial/
	201	exp medical records/
	202	195 or 196 or 197 or 198 or 199 or 200 or 201
	203	9 or 19
	204	23 or 26 or 35 or 54 or 57 or 62 or 66 or 69 or 72 or 75 or 79 or 82 or 96 or 109 or 125 or 135 or 153 or 158 or 167
	205	54 or 57 or 62 or 66 or 69 or 96 or 125 or 134 or 183 or 188 or 194
	206	202 and 203 and 204 and 205
	207	limit 206 to (english language and humans and yr="1990 -Current")
