# Supplementary material for: Precision stratification of prognostic risk factors associated with outcomes in gestational diabetes mellitus: a systematic review
Source: Commun Med (Lond). 2024 Jan 12;4:9. doi: 10.1038/s43856-023-00427-1 (PMC10786838; doi:10.1038/s43856-023-00427-1)
Supplement: Supplementary file 12 — Supplementary Data 9 [file 43856_2023_427_MOESM12_ESM.xlsx]

## Sheet: Sheet1
Supplementary data 9. Observational studies evaluating prognostic factors in relation to cardiometabolic outcomes among offspring exposed to GDM in utero (n=14).
Author Year	Trial/Cohort/Registry Name	Exposure:	Exposure: Offspring	Offspring age at outcome assessment	Offspring Outcome	Association
		Maternal
Maslova 201975	Danish National Birth Cohort (DNBC)	Pregnancy Diet (Glycemic index and glycemic load)		5 months, 12 months, and 7 years	HOMA-IR	N.S.
					MetS	N.S.
Maslova 201871	Danish National Birth Cohort (DNBC)	Pregnancy diet (only fish intake)		9-16 years	MetS	N.S.
					Lipids	N.S.
					HOMA-IR	N.S.
Kampmann 2019123	Danish National Birth Cohort (DNBC)		Birthweight	9-16 years	Fasting glucose	N.S.
					Insulin	N.S.
					C-peptide	N.S.
					HOMA-IR	N.S.
					Lipids	N.S.
Kampmann 2019124	Danish National Birth Cohort (DNBC)	Pre-pregnancy BMI		9-16 years	Leptin	↑
Vandyousefi 201985	Study of Latino Adolescents at Risk for Diabetes (SOLAR)	Breastfeeding and pre-diabetes		8-19 years	MetS	↓
Dugas 2018126	Institute of Nutrition and Functional Foods, Laval University	Breastfeeding		2-14 years	Fasting glucose	N.S.
					Fasting insulin	N.S.
					HbA1c	↓
					HOMA-IR	N.S.
Boney 200582	Women and Infant's Hospital		Birthweight (LGA)	6-11 years	MetS	↑
Borgoño 2012125	Hospital for Sick Children and Mount Sinai Hospital (2006 - 2007)		Weight gain (1st year)	1 year	HOMA-IR	↑
Del Gobbo 201284	Royal Victoria Hospital	Pregnancy diet (Mg)		15 years	Fasting glucose (in females)	↓
Wilk 201583	Pomeranian Medical University, Szczecin		Birthweight	7-15 years	HOMA-IR	↑
Maslova 201774	Danish National Birth Cohort (DNBC)	Pregnancy diet (protein intake)		19-21 years	HOMA-IR	N.S.
					Fasting insulin	↑
Dugas 2019127	Institute of Nutrition and Functional Foods, Laval University		Diet (HEI-C)	2-14 years	HOMA-IR	↓
			Overweight	2-14 years	Beta-cell response	↑
					Triglycerides	N.S.
					HDL	N.S.
Wroblewska-Seniuk 200962	Children born in Clinical Hospital of Obstetrics and Gynecology in Poznan, Poland	Pregnancy metabolic control		4-9 years	Glucose	N.S.
					Insulin	N.S.
					HOMA-IR	N.S.
					HbA1c	N.S.
Egeland 201058	Royal Victoria Hospital (1989-1991)		GDM severity	15 years	Insulin	↓
					Glucose	↓
					Fasting glucose	N.S.
					Lipids	N.S.
					HOMA-IR	N.S.
Abbreviations: BMI – body mass index; CRP – C-reactive protein; CVD – cardiovascular disease; GDM – gestational diabetes mellitus; HEI - healthy eating index; HDL – high density lipoprotein; HOMA-IR – homeostatic model assessment of insulin resistance; HbA1c – hemoglobin A1c; MetS – metabolic syndrome; N.S. - not significant; T2D – type 2 diabetes.
REFERENCES
1	Zhu Y, Zhang C. Current diabetes reports. Prevalence of Gestational Diabetes and Risk of Progression to Type 2 Diabetes: a Global Perspective. 16(1):7. 2016.
2	Wang H, Li N, Chivese T, et al. Diabetes research and clinical practice. IDF Diabetes Atlas: Estimation of Global and Regional Gestational Diabetes Mellitus Prevalence for 2021 by International Association of Diabetes in Pregnancy Study Group's Criteria. 183:109050. 2022.
3	Zhang C, Olsen SF, Hinkle SN, et al. BMJ open. Diabetes & Women's Health (DWH) Study: an observational study of long-term health consequences of gestational diabetes, their determinants and underlying mechanisms in the USA and Denmark. 9(4):e025517. 2019.
4	Vince K, Poljičanin T, Brkić M, Rodin U, Matijević R. Primary care diabetes. Prevalence of diabetes five years after having gestational diabetes during pregnancy - Croatian national study. 12(4):325-330. 2018.
5	Kramer CK, Campbell S, Retnakaran R. Diabetologia. Gestational diabetes and the risk of cardiovascular disease in women: a systematic review and meta-analysis. 62(6):905-914. 2019.
6	Perng W, Oken E, Dabelea D. Diabetologia. Developmental overnutrition and obesity and type 2 diabetes in offspring. 62(10):1779-1788. 2019.
7	Leybovitz-Haleluya N, Wainstock T, Landau D, Sheiner E. Acta diabetologica. Maternal gestational diabetes mellitus and the risk of subsequent pediatric cardiovascular diseases of the offspring: a population-based cohort study with up to 18 years of follow up. 55(10):1037-1042. 2018.
8	Nolan JJ, Kahkoska AR, Semnani-Azad Z, et al. Diabetes care. ADA/EASD Precision Medicine in Diabetes Initiative: An International Perspective and Future Vision for Precision Medicine in Diabetes. 45(2):261-266. 2022.
9	Tobias DK, Merino J, Ahmad A, et al. Nature medicine. Second international consensus report on gaps and opportunities for the clinical translation of precision diabetes medicine. 29(10):2438-2457. 2023.
10	Gribble KD, Bewley S, Bartick MC, et al. Frontiers in global women's health. Effective Communication About Pregnancy, Birth, Lactation, Breastfeeding and Newborn Care: The Importance of Sexed Language. 3:818856. 2022.
11	Tobias DK, Boyle K, Perng W, Semnani-Azad Z, Hughes A, Gaillard R. Predictors and risk factors of short-term and long-term outcomes in women with GDM and their offspring. PROSPERO: International prospective register of systematic reviews [ONLINE]. 2021; https://www.crd.york.ac.uk/prospero/display_record.php?ID=CRD42021276094. Accessed April 12th, 2023.
12	Diabetes Canada Clinical Practice Guidelines Expert Committee. Can J Diabetes. Diabetes Canada 2018 Clinical Practice Guidelines for the Prevention and Management of Diabetes in Canada. . 42(Suppl1):S1-S325. 2018.
13	Eades CE, Styles M, Leese GP, Cheyne H, Evans JM. BMC pregnancy and childbirth. Progression from gestational diabetes to type 2 diabetes in one region of Scotland: an observational follow-up study. 15:11. 2015.
14	Schaefer-Graf UM, Klavehn S, Hartmann R, et al. Diabetes care. How do we reduce the number of cases of missed postpartum diabetes in women with recent gestational diabetes mellitus? 32(11):1960-1964. 2009.
15	Wang Y, Chen L, Horswell R, et al. Journal of women's health (2002). Racial differences in the association between gestational diabetes mellitus and risk of type 2 diabetes. 21(6):628-633. 2012.
16	Lee AJ, Hiscock RJ, Wein P, Walker SP, Permezel M. Diabetes care. Gestational diabetes mellitus: clinical predictors and long-term risk of developing type 2 diabetes: a retrospective cohort study using survival analysis. 30(4):878-883. 2007.
17	Lauenborg J, Hansen T, Jensen DM, et al. Diabetes care. Increasing incidence of diabetes after gestational diabetes: a long-term follow-up in a Danish population. 27(5):1194-1199. 2004.
18	Wahlberg J, Ekman B, Nyström L, Hanson U, Persson B, Arnqvist HJ. Diabetes research and clinical practice. Gestational diabetes: Glycaemic predictors for fetal macrosomia and maternal risk of future diabetes. 114:99-105. 2016.
19	Pintaudi B, Lucisano G, Pellegrini F, et al. Diabetologia. The long-term effects of stillbirth on women with and without gestational diabetes: a population-based cohort study. 58(1):67-74. 2015.
20	Yuan X, Liu H, Wang L, et al. Journal of diabetes and its complications. Gestational hypertension and chronic hypertension on the risk of diabetes among gestational diabetes women. 30(7):1269-1274. 2016.
21	Li W, Leng J, Liu H, et al. Clinical endocrinology. Nomograms for incident risk of post-partum type 2 diabetes in Chinese women with prior gestational diabetes mellitus. 90(3):417-424. 2019.
22	Liu H, Zhang S, Wang L, et al. Diabetes research and clinical practice. Fasting and 2-hour plasma glucose, and HbA1c in pregnancy and the postpartum risk of diabetes among Chinese women with gestational diabetes. 112:30-36. 2016.
23	Lin PC, Hung CH, Huang RD, Chan TF. Japan journal of nursing science : JJNS. Predictors of type 2 diabetes among Taiwanese women with prior gestational diabetes mellitus. 13(1):3-9. 2016.
24	Pallardo F, Herranz L, Garcia-Ingelmo T, et al. Diabetes care. Early postpartum metabolic assessment in women with prior gestational diabetes. 22(7):1053-1058. 1999.
25	Varner MW, Rice MM, Landon MB, et al. Obstetrics and gynecology. Pregnancies After the Diagnosis of Mild Gestational Diabetes Mellitus and Risk of Cardiometabolic Disorders. 129(2):273-280. 2017.
26	Steinhart JR, Sugarman JR, Connell FA. Diabetes care. Gestational diabetes is a herald of NIDDM in Navajo women. High rate of abnormal glucose tolerance after GDM. 20(6):943-947. 1997.
27	Chodick G, Elchalal U, Sella T, et al. Diabetic medicine : a journal of the British Diabetic Association. The risk of overt diabetes mellitus among women with gestational diabetes: a population-based study. 27(7):779-785. 2010.
28	Kawasaki M, Arata N, Sakamoto N, et al. Endocrine journal. Risk factors during the early postpartum period for type 2 diabetes mellitus in women with gestational diabetes. 67(4):427-437. 2020.
29	Linné Y, Barkeling B, Rössner S. BJOG : an international journal of obstetrics and gynaecology. Natural course of gestational diabetes mellitus: long term follow up of women in the SPAWN study. 109(11):1227-1231. 2002.
30	Löbner K, Knopff A, Baumgarten A, et al. Diabetes. Predictors of postpartum diabetes in women with gestational diabetes mellitus. 55(3):792-797. 2006.
31	Gunderson EP, Lewis CE, Lin Y, et al. JAMA internal medicine. Lactation Duration and Progression to Diabetes in Women Across the Childbearing Years: The 30-Year CARDIA Study. 178(3):328-337. 2018.
32	Ley SH, Chavarro JE, Li M, et al. Diabetes care. Lactation Duration and Long-term Risk for Incident Type 2 Diabetes in Women With a History of Gestational Diabetes Mellitus. 43(4):793-798. 2020.
33	Gunderson EP, Hurston SR, Ning X, et al. Annals of internal medicine. Lactation and Progression to Type 2 Diabetes Mellitus After Gestational Diabetes Mellitus: A Prospective Cohort Study. 163(12):889-898. 2015.
34	Shen Y, Leng J, Li W, et al. Diabetes/metabolism research and reviews. Lactation intensity and duration to postpartum diabetes and prediabetes risk in women with gestational diabetes. 35(3):e3115. 2019.
35	Tobias DK, Hu FB, Chavarro J, Rosner B, Mozaffarian D, Zhang C. Archives of internal medicine. Healthful dietary patterns and type 2 diabetes mellitus risk among women with a history of gestational diabetes mellitus. 172(20):1566-1572. 2012.
36	Bao W, Li S, Chavarro JE, et al. Diabetes care. Low Carbohydrate-Diet Scores and Long-term Risk of Type 2 Diabetes Among Women With a History of Gestational Diabetes Mellitus: A Prospective Cohort Study. 39(1):43-49. 2016.
37	Ratner RE, Christophi CA, Metzger BE, et al. The Journal of clinical endocrinology and metabolism. Prevention of diabetes in women with a history of gestational diabetes: effects of metformin and lifestyle interventions. 93(12):4774-4779. 2008.
38	Tobias DK, Clish C, Mora S, et al. Clinical chemistry. Dietary Intakes and Circulating Concentrations of Branched-Chain Amino Acids in Relation to Incident Type 2 Diabetes Risk Among High-Risk Women with a History of Gestational Diabetes Mellitus. 64(8):1203-1210. 2018.
39	Lai M, Liu Y, Ronnett GV, et al. PLoS medicine. Amino acid and lipid metabolism in post-gestational diabetes and progression to type 2 diabetes: A metabolic profiling study. 17(5):e1003112. 2020.
40	Göbl CS, Bozkurt L, Yarragudi R, et al. Cardiovascular diabetology. Biomarkers of endothelial dysfunction in relation to impaired carbohydrate metabolism following pregnancy with gestational diabetes mellitus. 13:138. 2014.
41	Hanson U, Persson B, Hartling SG, Binder C. Diabetes care. Increased molar proinsulin-to-insulin ratio in women with previous gestational diabetes does not predict later impairment of glucose tolerance. 19(1):17-20. 1996.
42	Lai M, Al Rijjal D, Röst HL, Dai FF, Gunderson EP, Wheeler MB. eLife. Underlying dyslipidemia postpartum in women with a recent GDM pregnancy who develop type 2 diabetes. 92020.
43	Allalou A, Nalla A, Prentice KJ, et al. Diabetes. A Predictive Metabolic Signature for the Transition From Gestational Diabetes Mellitus to Type 2 Diabetes. 65(9):2529-2539. 2016.
44	Lappas M, Mundra PA, Wong G, et al. Diabetologia. The prediction of type 2 diabetes in women with previous gestational diabetes mellitus using lipidomics. 58(7):1436-1442. 2015.
45	Weerasiri T, Riley SF, Sheedy MT, Walstab JE, Wein P. The Australian & New Zealand journal of obstetrics & gynaecology. Amniotic fluid insulin values in women with gestational diabetes as a predictor of emerging diabetes mellitus. 33(4):358-361. 1993.
46	Dehmer EW, Phadnis MA, Gunderson EP, et al. American journal of kidney diseases : the official journal of the National Kidney Foundation. Association Between Gestational Diabetes and Incident Maternal CKD: The Coronary Artery Risk Development in Young Adults (CARDIA) Study. 71(1):112-122. 2018.
47	Tobias DK, Stuart JJ, Li S, et al. JAMA internal medicine. Association of History of Gestational Diabetes With Long-term Cardiovascular Disease Risk in a Large Prospective Cohort of US Women. 177(12):1735-1742. 2017.
48	Fadl H, Magnuson A, Östlund I, Montgomery S, Hanson U, Schwarcz E. BJOG : an international journal of obstetrics and gynaecology. Gestational diabetes mellitus and later cardiovascular disease: a Swedish population based case-control study. 121(12):1530-1536. 2014.
49	Kaul P, Savu A, Nerenberg KA, et al. Diabetic medicine : a journal of the British Diabetic Association. Impact of gestational diabetes mellitus and high maternal weight on the development of diabetes, hypertension and cardiovascular disease: a population-level analysis. 32(2):164-173. 2015.
50	Pace R, Brazeau AS, Meltzer S, Rahme E, Dasgupta K. American journal of epidemiology. Conjoint Associations of Gestational Diabetes and Hypertension With Diabetes, Hypertension, and Cardiovascular Disease in Parents: A Retrospective Cohort Study. 186(10):1115-1124. 2017.
51	Boerschmann H, Pflüger M, Henneberger L, Ziegler AG, Hummel S. Diabetes care. Prevalence and predictors of overweight and insulin resistance in offspring of mothers with gestational diabetes mellitus. 33(8):1845-1849. 2010.
52	Kubo A, Ferrara A, Windham GC, et al. Diabetes care. Maternal hyperglycemia during pregnancy predicts adiposity of the offspring. 37(11):2996-3002. 2014.
53	Leng J, Li W, Zhang S, et al. PloS one. GDM Women's Pre-Pregnancy Overweight/Obesity and Gestational Weight Gain on Offspring Overweight Status. 10(6):e0129536. 2015.
54	Pirkola J, Pouta A, Bloigu A, et al. Diabetes care. Risks of overweight and abdominal obesity at age 16 years associated with prenatal exposures to maternal prepregnancy overweight and gestational diabetes mellitus. 33(5):1115-1121. 2010.
55	Vohr BR, McGarvey ST. Diabetes care. Growth patterns of large-for-gestational-age and appropriate-for-gestational-age infants of gestational diabetic mothers and control mothers at age 1 year. 20(7):1066-1072. 1997.
56	Vohr BR, McGarvey ST, Tucker R. Diabetes care. Effects of maternal gestational diabetes on offspring adiposity at 4-7 years of age. 22(8):1284-1291. 1999.
57	Zhao YL, Ma RM, Lao TT, et al. Journal of developmental origins of health and disease. Maternal gestational diabetes mellitus and overweight and obesity in offspring: a study in Chinese children. 6(6):479-484. 2015.
58	Egeland GM, Meltzer SJ. Diabetic medicine : a journal of the British Diabetic Association. Following in mother's footsteps? Mother-daughter risks for insulin resistance and cardiovascular disease 15 years after gestational diabetes. 27(3):257-265. 2010.
59	Landi SN, Radke S, Engel SM, et al. JAMA pediatrics. Association of Long-term Child Growth and Developmental Outcomes With Metformin vs Insulin Treatment for Gestational Diabetes. 173(2):160-168. 2019.
60	Schaefer-Graf UM, Pawliczak J, Passow D, et al. Diabetes care. Birth weight and parental BMI predict overweight in children from mothers with gestational diabetes. 28(7):1745-1750. 2005.
61	Shi X, Wang D, Lin M, et al. Endocrine practice : official journal of the American College of Endocrinology and the American Association of Clinical Endocrinologists. MATERNAL GESTATIONAL DIABETES MELLITUS AND OFFSPRING BODY MASS INDEX FROM 1 TO 4 YEARS. 26(6):619-626. 2020.
62	Wroblewska-Seniuk K, Wender-Ozegowska E, Szczapa J. Pediatric diabetes. Long-term effects of diabetes during pregnancy on the offspring. 10(7):432-440. 2009.
63	Zhang S, Liu H, Zhang C, et al. BioMed research international. Maternal glucose during pregnancy and after delivery in women with gestational diabetes mellitus on overweight status of their children. 2015:543038. 2015.
64	Zhu Y, Olsen SF, Mendola P, et al. The American journal of clinical nutrition. Growth and obesity through the first 7 y of life in association with levels of maternal glycemia during pregnancy: a prospective cohort study. 103(3):794-800. 2016.
65	Chen YL, Han LL, Shi XL, et al. Scientific reports. Adverse pregnancy outcomes on the risk of overweight offspring: a population-based retrospective study in Xiamen, China. 10(1):1549. 2020.
66	Hammoud NM, de Valk HW, Biesma DH, Visser GH. Neonatology. Intrauterine Adiposity and BMI in 4- to 5-Year-Old Offspring from Diabetic Pregnancies. 111(2):177-181. 2017.
67	Gillman MW, Rifas-Shiman S, Berkey CS, Field AE, Colditz GA. Pediatrics. Maternal gestational diabetes, birth weight, and adolescent obesity. 111(3):e221-226. 2003.
68	Hammoud NM, Visser GHA, van Rossem L, Biesma DH, Wit JM, de Valk HW. Diabetologia. Long-term BMI and growth profiles in offspring of women with gestational diabetes. 61(5):1037-1045. 2018.
69	Kaul P, Bowker SL, Savu A, Yeung RO, Donovan LE, Ryan EA. Diabetologia. Association between maternal diabetes, being large for gestational age and breast-feeding on being overweight or obese in childhood. 62(2):249-258. 2019.
70	Vandyousefi S, Davis JN, Gunderson EP. Diabetologia. Association of infant diet with subsequent obesity at 2-5 years among children exposed to gestational diabetes: the SWIFT study. 64(5):1121-1132. 2021.
71	Maslova E, Hansen S, Strøm M, et al. Nutrients. Fish Intake in Pregnancy and Offspring Metabolic Parameters at Age 9⁻16-Does Gestational Diabetes Modify the Risk? 10(10)2018.
72	Zhu Y, Olsen SF, Mendola P, et al. The American journal of clinical nutrition. Maternal dietary intakes of refined grains during pregnancy and growth through the first 7 y of life among children born to women with gestational diabetes. 106(1):96-104. 2017.
73	Zhu Y, Olsen SF, Mendola P, et al. International journal of epidemiology. Maternal consumption of artificially sweetened beverages during pregnancy, and offspring growth through 7 years of age: a prospective cohort study. 46(5):1499-1508. 2017.
74	Maslova E, Hansen S, Grunnet LG, et al. The American journal of clinical nutrition. Maternal protein intake in pregnancy and offspring metabolic health at age 9-16 y: results from a Danish cohort of gestational diabetes mellitus pregnancies and controls. 106(2):623-636. 2017.
75	Maslova E, Hansen S, Grunnet LG, et al. European journal of clinical nutrition. Maternal glycemic index and glycemic load in pregnancy and offspring metabolic health in childhood and adolescence-a cohort study of 68,471 mother-offspring dyads from the Danish National Birth Cohort. 73(7):1049-1062. 2019.
76	Liang Z, Liu H, Wang L, et al. Mayo Clinic proceedings. Maternal Gestational Diabetes Mellitus Modifies the Relationship Between Genetically Determined Body Mass Index During Pregnancy and Childhood Obesity. 95(9):1877-1887. 2020.
77	Gillman MW, Oakey H, Baghurst PA, Volkmer RE, Robinson JS, Crowther CA. Diabetes care. Effect of treatment of gestational diabetes mellitus on obesity in the next generation. 33(5):964-968. 2010.
78	Landon MB, Rice MM, Varner MW, et al. Diabetes care. Mild gestational diabetes mellitus and long-term child health. 38(3):445-452. 2015.
79	Malcolm JC, Lawson ML, Gaboury I, Lough G, Keely E. Diabetic medicine : a journal of the British Diabetic Association. Glucose tolerance of offspring of mother with gestational diabetes mellitus in a low-risk population. 23(5):565-570. 2006.
80	Rowan JA, Rush EC, Obolonkin V, Battin M, Wouldes T, Hague WM. Diabetes care. Metformin in gestational diabetes: the offspring follow-up (MiG TOFU): body composition at 2 years of age. 34(10):2279-2284. 2011.
81	Ijäs H, Vääräsmäki M, Saarela T, Keravuo R, Raudaskoski T. BJOG : an international journal of obstetrics and gynaecology. A follow-up of a randomised study of metformin and insulin in gestational diabetes mellitus: growth and development of the children at the age of 18 months. 122(7):994-1000. 2015.
82	Boney CM, Verma A, Tucker R, Vohr BR. Pediatrics. Metabolic syndrome in childhood: association with birth weight, maternal obesity, and gestational diabetes mellitus. 115(3):e290-296. 2005.
83	Wilk M, Horodnicka-Józwa A, Moleda P, et al. Neuro endocrinology letters. Assessment of selected carbohydrate parameters in children exposed to gestational diabetes in utero. 36(5):504-510. 2015.
84	Del Gobbo LC, Song Y, Elin RJ, Meltzer SJ, Egeland GM. Magnesium research. Gestational glucose intolerance modifies the association between magnesium and glycemic variables in mothers and daughters 15 years post-partum. 25(2):54-63. 2012.
85	Vandyousefi S, Goran MI, Gunderson EP, et al. Pediatric obesity. Association of breastfeeding and gestational diabetes mellitus with the prevalence of prediabetes and the metabolic syndrome in offspring of Hispanic mothers. 14(7):e12515. 2019.
86	Grotenfelt NE, Wasenius N, Eriksson JG, et al. Diabetes & metabolism. Effect of maternal lifestyle intervention on metabolic health and adiposity of offspring: Findings from the Finnish Gestational Diabetes Prevention Study (RADIEL). 46(1):46-53. 2020.
87	Flanagin A, Frey T, Christiansen SL, Committee AMoS. JAMA. Updated Guidance on the Reporting of Race and Ethnicity in Medical and Science Journals. 326(7):621-627. 2021.
88	Nouhjah S, Shahbazian H, Latifi SM, Malamiri RA, Ghodrati N. Diabetes & metabolic syndrome. Body mass index growth trajectories from birth through 24 months in Iranian infants of mothers with gestational diabetes mellitus. 13(1):408-412. 2019.
89	Gui J, Liu Q, Feng L. PloS one. Metformin vs insulin in the management of gestational diabetes: a meta-analysis. 8(5):e64585. 2013.
90	Francis EC, Kechris K, Jansson T, Dabelea D, Perng W. JAMA Network Open. Novel Metabolic Subtypes in Pregnant Women and Risk of Early Childhood Obesity in Offspring. 6(4):e237030-e237030. 2023.
91	Francis EC, Kechris K, Cohen CC, Michelotti G, Dabelea D, Perng W. Metabolites. Metabolomic Profiles in Childhood and Adolescence Are Associated with Fetal Overnutrition. 12(3)2022.
92	Erickson ML, Patinkin ZW, Duensing AM, Dabelea D, Redman LM, Boyle KE. JCI insight. Maternal metabolic health drives mesenchymal stem cell metabolism and infant fat mass at birth. 6(13)2021.
93	Colley D, Cines B, Current N, et al. The digest. Assessing Body Fatness in Obese Adolescents: Alternative Methods to Dual-Energy X-Ray Absorptiometry. 50(3):1-7. 2015.
94	Willett W. Anthropometric measures and body composition. In: Nutritional Epidemiology. New York: Oxford University Press; 1998:244-272.
95	Laubach ZM, Holekamp KE, Aris IM, Slopen N, Perng W. Biology letters. Applications of conceptual models from lifecourse epidemiology in ecology and evolutionary biology. 18(7):20220194. 2022.
96	Laubach ZM, Murray EJ, Hoke KL, Safran RJ, Perng W. Proceedings Biological sciences. A biologist's guide to model selection and causal inference. 288(1943):20202815. 2021.
97	Huvinen E, Eriksson JG, Koivusalo SB, et al. Acta diabetologica. Heterogeneity of gestational diabetes (GDM) and long-term risk of diabetes and metabolic syndrome: findings from the RADIEL study follow-up. 55(5):493-501. 2018.
98	Casey BM, Rice MM, Landon MB, et al. American journal of perinatology. Effect of Treatment of Mild Gestational Diabetes on Long-Term Maternal Outcomes. 37(5):475-482. 2020.
99	Liu H, Zhang C, Zhang S, et al. Obesity (Silver Spring, Md). Prepregnancy body mass index and weight change on postpartum diabetes risk among gestational diabetes women. 22(6):1560-1567. 2014.
100	Fan Y, Li W, Liu H, et al. Diabetes research and clinical practice. Effects of obesity and a history of gestational diabetes on the risk of postpartum diabetes and hyperglycemia in Chinese women: Obesity, GDM and diabetes risk. 156:107828. 2019.
101	Li W, Zhang S, Liu H, et al. Diabetes care. Different associations of diabetes with β-cell dysfunction and insulin resistance among obese and nonobese Chinese women with prior gestational diabetes mellitus. 37(9):2533-2539. 2014.
102	Akinci B, Celtik A, Genc S, et al. Gynecological endocrinology : the official journal of the International Society of Gynecological Endocrinology. Evaluation of postpartum carbohydrate intolerance and cardiovascular risk factors in women with gestational diabetes. 27(5):361-367. 2011.
103	Yefet E, Schwartz N, Sliman B, Ishay A, Nachum Z. Cardiovascular diabetology. Good glycemic control of gestational diabetes mellitus is associated with the attenuation of future maternal cardiovascular risk: a retrospective cohort study. 18(1):75. 2019.
104	Retnakaran R, Shah BR. The Journal of clinical endocrinology and metabolism. Fetal Sex and the Natural History of Maternal Risk of Diabetes During and After Pregnancy. 100(7):2574-2580. 2015.
105	Hakkarainen H, Huopio H, Cederberg H, Voutilainen R, Heinonen S. Primary care diabetes. Delivery of an LGA infant and the maternal risk of diabetes: A prospective cohort study. 12(4):364-370. 2018.
106	Kugishima Y, Yasuhi I, Yamashita H, et al. BMC pregnancy and childbirth. Risk factors associated with the development of postpartum diabetes in Japanese women with gestational diabetes. 18(1):19. 2018.
107	Tseng CH. European journal of clinical investigation. Parental diabetes in Taiwanese diabetic women with and without previous gestational diabetes. 38(8):555-561. 2008.
108	Rivero K, Portal VL, Vieira M, Behle I. Diabetes research and clinical practice. Prevalence of the impaired glucose metabolism and its association with risk factors for coronary artery disease in women with gestational diabetes. 79(3):433-437. 2008.
109	Bao W, Tobias DK, Bowers K, et al. JAMA internal medicine. Physical activity and sedentary behaviors associated with risk of progression from gestational diabetes mellitus to type 2 diabetes mellitus: a prospective cohort study. 174(7):1047-1055. 2014.
110	Bao W, Yeung E, Tobias DK, et al. Diabetologia. Long-term risk of type 2 diabetes mellitus in relation to BMI and weight change among women with a history of gestational diabetes mellitus: a prospective cohort study. 58(6):1212-1219. 2015.
111	Tam WH, Ma RC, Yang X, et al. Gynecologic and obstetric investigation. Cardiometabolic risk in Chinese women with prior gestational diabetes: a 15-year follow-up study. 73(2):168-176. 2012.
112	Gunderson EP, Greenspan LC, Faith MS, Hurston SR, Quesenberry CP, Jr. Pediatric obesity. Breastfeeding and growth during infancy among offspring of mothers with gestational diabetes mellitus: a prospective cohort study. 13(8):492-504. 2018.
113	Pirkola J, Pouta A, Bloigu A, et al. The Journal of clinical endocrinology and metabolism. Prepregnancy overweight and gestational diabetes as determinants of subsequent diabetes and hypertension after 20-year follow-up. 95(2):772-778. 2010.
114	Huang Y, Zhang W, Go K, et al. Archives of gynecology and obstetrics. Altered growth trajectory in children born to mothers with gestational diabetes mellitus and preeclampsia. 301(1):151-159. 2020.
115	Battin MR, Obolonkin V, Rush E, Hague W, Coat S, Rowan J. BMC pediatrics. Blood pressure measurement at two years in offspring of women randomized to a trial of metformin for GDM: follow up data from the MiG trial. 15:54. 2015.
116	Keely EJ, Malcolm JC, Hadjiyannakis S, Gaboury I, Lough G, Lawson ML. Pediatric diabetes. Prevalence of metabolic markers of insulin resistance in offspring of gestational diabetes pregnancies. 9(1):53-59. 2008.
117	Shearrer GE, Whaley SE, Miller SJ, House BT, Held T, Davis JN. Pediatric obesity. Association of gestational diabetes and breastfeeding on obesity prevalence in predominately Hispanic low-income youth. 10(3):165-171. 2015.
118	Shub A, Churilov L, Miranda M, Georgiou HM, Lappas M. The journal of maternal-fetal & neonatal medicine : the official journal of the European Association of Perinatal Medicine, the Federation of Asia and Oceania Perinatal Societies, the International Society of Perinatal Obstet. Postpartum maternal adipokines and infant weight for length at 1 year in women with gestational diabetes. 32(9):1571-1…
119	Schaefer-Graf UM, Hartmann R, Pawliczak J, et al. Diabetes care. Association of breast-feeding and early childhood overweight in children from mothers with gestational diabetes mellitus. 29(5):1105-1107. 2006.
120	Aris IM, Soh SE, Tint MT, et al. European journal of nutrition. Associations of infant milk feed type on early postnatal growth of offspring exposed and unexposed to gestational diabetes in utero. 56(1):55-64. 2017.
121	Crume TL, Ogden LG, Mayer-Davis EJ, et al. International journal of obesity (2005). The impact of neonatal breast-feeding on growth trajectories of youth exposed and unexposed to diabetes in utero: the EPOCH Study. 36(4):529-534. 2012.
122	Shokry E, Marchioro L, Uhl O, et al. Acta diabetologica. Transgenerational cycle of obesity and diabetes: investigating possible metabolic precursors in cord blood from the PREOBE study. 56(9):1073-1082. 2019.
123	Kampmann FB, Thuesen ACB, Hjort L, et al. The Journal of clinical endocrinology and metabolism. Exposure to Gestational Diabetes Is a Stronger Predictor of Dysmetabolic Traits in Children Than Size at Birth. 104(5):1766-1776. 2019.
124	Kampmann FB, Thuesen ACB, Hjort L, et al. European journal of endocrinology. Increased leptin, decreased adiponectin and FGF21 concentrations in adolescent offspring of women with gestational diabetes. 181(6):691-700. 2019.
125	Borgoño CA, Hamilton JK, Ye C, et al. Diabetes care. Determinants of insulin resistance in infants at age 1 year: impact of gestational diabetes mellitus. 35(8):1795-1797. 2012.
126	Dugas C, Kearney M, Mercier R, et al. Early human development. Early life nutrition, glycemic and anthropometric profiles of children exposed to gestational diabetes mellitus in utero. 118:37-41. 2018.
127	Dugas C, Bélanger M, Perron J, et al. Nutrients. Is A Healthy Diet Associated with Lower Anthropometric and Glycemic Alterations in Predisposed Children Born from Mothers with Gestational Diabetes Mellitus? 11(3)2019.
128	Song Q, Wang L, Liu H, et al. Obesity (Silver Spring, Md). Maternal GDM Status, Genetically Determined Blood Glucose, and Offspring Obesity Risk: An Observational Study. 29(1):204-212. 2021.
129	Vandyousefi S, Whaley SE, Widen EM, et al. Pediatric obesity. Association of breastfeeding and early exposure to sugar-sweetened beverages with obesity prevalence in offspring born to mothers with and without gestational diabetes mellitus. 14(12):e12569. 2019.
130	Faith MS, Hittner JB, Hurston SR, et al. JAMA pediatrics. Association of Infant Temperament With Subsequent Obesity in Young Children of Mothers With Gestational Diabetes Mellitus. 173(5):424-433. 2019.
131	Zhang S, Wang L, Leng J, et al. Journal of human hypertension. Hypertensive disorders of pregnancy in women with gestational diabetes mellitus on overweight status of their children. 31(11):731-736. 2017.
